# Supplementary material for: Dietary Milk or Isolated Legume Proteins Modulate Intestinal Microbiota Composition in Rats
Source: Nutrients. 2024 Jan 2;16(1):149. doi: 10.3390/nu16010149 (PMC10781060; doi:10.3390/nu16010149)
Supplement: Supplementary file 1 [file nutrients-16-00149-s001.zip]

Archive with 1 entries (1 files):
- nutrients-2793496-supplementary.pdf
